# Supplementary material for: Large-scale intrinsic connectivity is consistent across varying task demands
Source: PLoS One. 2019 Apr 10;14(4):e0213861. doi: 10.1371/journal.pone.0213861 (PMC6457563; doi:10.1371/journal.pone.0213861)
Supplement: S1 Data — All the values reported are mean correlation coefficients (calculated across time-courses of all pair-combination of nodes) computed separately for each subject, steady-state condition and number of activated nodes. (XLSX) [file pone.0213861.s003.xlsx]

## Sheet: Motor Nodes 
	NO NODES ACTIVATED		ONE NODE ACTIVATED		TWO NODES ACTIVATED
SUBJ	REST	MOTOR	REST	MOTOR	REST	MOTOR
1	0.12421	0.13537	0.10816	0.15268	0.19282	0.31637
2	0.078239	0.12597	0.037177	0.10435	0.14526	0.21376
3	0.13853	0.17231	0.1506	0.21532	0.26579	0.33905
4	0.061089	0.099974	0.071473	0.086702	0.14152	0.2636
5	0.23355	0.20116	0.34577	0.28536	0.68426	0.68159
6	0.11564	0.073892	0.17445	0.10887	0.22073	0.24405
7	0.18889	0.10528	0.20455	0.12253	0.45896	0.28698
8	0.11637	0.11855	0.078939	0.1182	0.13501	0.36553
9	0.17172	0.070905	0.17573	0.071356	0.27549	0.27456
10	0.45612	0.20754	0.4502	0.20787	0.52818	0.34196
11	0.25571	0.24177	0.26346	0.27785	0.49111	0.47215
12	0.14661	0.090975	0.17094	0.038738	0.34305	0.21996
13	0.19932	0.22783	0.20963	0.050632	0.72862	0.25189
14	0.17245	0.14005	0.13085	0.13877	0.2329	0.31323

## Sheet: Visual Nodes
	NO NODES ACTIVATED		ONE NODE ACTIVATED		TWO NODES ACTIVATED
SUBJ	REST	VISUAL	REST	VISUAL	REST	VISUAL
1	0.11937	0.099199	0.11198	0.10064	0.33807	0.36093
2	0.072532	0.12443	0.056154	0.10254	0.10038	0.17536
3	0.13443	0.12783	0.11409	0.11389	0.2667	0.28834
4	0.062132	0.14035	0.065785	0.11516	0.35866	0.37967
5	0.20935	0.22188	0.24844	0.068755	0.62565	0.70453
6	0.27461	0.20077	0.3194	0.24406	0.54083	0.67762
7	0.16695	0.13612	0.13701	0.11964	0.35113	0.40522
8	0.11493	0.11847	0.099445	0.10596	0.20927	0.22544
9	0.16855	0.10585	0.13923	0.076353	0.34544	0.5774
10	0.40514	0.31962	0.40792	0.34587	0.68596	0.74227
11	0.27637	0.2125	0.25195	0.18186	0.46284	0.42484
12	0.15636	0.13194	0.20845	0.084733	0.60263	0.30575
13	0.37155	0.21214	0.2723	0.1459	0.3162	0.26315
14	0.15157	0.21512	0.15521	0.19215	0.65079	0.53227

## Sheet: Visuomotor Nodes
	NO NODES ACTIVATED		ONE NODE ACTIVATED		TWO NODES ACTIVATED
SUBJ	REST	VISUOMOTOR	REST	VISUOMOTOR	REST	VISUOMOTOR
1	0.1404	0.12613	0.17608	0.14078	0.34623	0.30751
2	0.070779	0.088707	0.058781	0.085413	0.1103	0.17874
3	0.12138	0.16565	0.17273	0.20659	0.40576	0.55092
4	0.069851	0.074717	0.082612	0.070653	0.23052	0.19154
5	0.36319	0.46805	0.41206	0.5081	0.50147	0.59957
6	0.30564	0.16957	0.293	0.17958	0.3287	0.25735
7	0.17078	0.16792	0.16571	0.13984	0.34322	0.32998
8	0.088644	0.10042	0.086974	0.1426	0.17878	0.38198
9	0.16722	0.080019	0.14735	0.073654	0.32684	0.231
10	0.45621	0.47409	0.45639	0.42459	0.58762	0.51836
11	0.34745	0.37218	0.39175	0.3563	0.5426	0.5053
12	0.1469	0.12951	0.20004	0.1503	0.53938	0.36545
13	0.33091	0.12683	0.22576	0.086941	0.24967	0.22871
14	0.15873	0.18593	0.1536	0.17423	0.43312	0.42123
